# Supplementary material for: Social contact, social support, and cognitive health in a population-based study of middle-aged and older men and women in rural South Africa
Source: Soc Sci Med. 2020 Sep;260:113167. doi: 10.1016/j.socscimed.2020.113167 (PMC7441312; doi:10.1016/j.socscimed.2020.113167)
Supplement: Multimedia component 1 [file mmc1.xml]

<?xml version="1.0" encoding="utf-8" standalone="no"?>
<data>
  <datasets>
    <author>g.harling@ucl.ac.uk</author>
    <type>1</type>
    <dataset>
      <name>HAALSI baseline survey</name>
      <caption />
      <description>The Health and Aging in Africa: A Longitudinal Study of an INDEPTH Community in South Africa (HAALSI) study is a population-based survey of 5059 men and women aged 40 years or older in rural South Africa, covreing health, physical and cognitive function, aging, and well-being, in harmonization with other Health and Retirement Studies. The baseline survey was conducted in November 2014-November 2015. </description>
      <filetype>
        <name />
      </filetype>
      <filesize />
      <source>0</source>
      <sourcename>Original Data</sourcename>
      <access>
        <type>1</type>
        <name>Data available in data repository</name>
        <reponame>Dataverse</reponame>
        <PersistentId>https://doi.org/10.7910/DVN/F5YHML</PersistentId>
        <deeplinkurl>https://dataverse.harvard.edu/dataset.xhtml?persistentId=doi:10.7910/DVN/F5YHML</deeplinkurl>
      </access>
    </dataset>
  </datasets>
</data>
